# Supplementary material for: Novel Exosomal miRNA Expression in Irradiated Human Keratinocytes
Source: Int J Mol Sci. 2024 Nov 20;25(22):12477. doi: 10.3390/ijms252212477 (PMC11594671; doi:10.3390/ijms252212477)
Supplement: Supplementary file 1 [file ijms-25-12477-s001.zip]

Archive with 1 entries (1 files):
- ijms-3285017-supplementary.pdf
